# Supplementary material for: Metabolic Analysis of Adaptation to Short-Term Changes in Culture Conditions of the Marine Diatom Thalassiosira pseudonana
Source: PLoS One. 2013 Jun 14;8(6):e67340. doi: 10.1371/journal.pone.0067340 (PMC3682967; doi:10.1371/journal.pone.0067340)
Supplement: Table S1 — The table presents normalized to actin and relative to the control expression levels of selected T. pseudonana genes. Statistical significance was assessed by HSD Tukey test and on which basis following symbols were assigned: for P-value > 0.05 "ns"; <0.05 "*"; <0.01 "**". [file pone.0067340.s002.xls]

## Sheet: Sheet1
		median normalized expression					Tukey HSD test against control P-values				Significance				sequences of primers used
Gene	Prot_ID	Control	Nitrogen Starvation	Iron Starvation	Salt Addition	Carbonate Addition	Nitrogen Starvation	Iron Starvation	Salt Addition	Carbonate Addition	Nitrogen Starvation	Iron Starvation	Salt Addition	Carbonate Addition	forward	reverse
2-ketoglutarate dehydrogenase E1 comp.	130136	1	3.53173	0.52	1.104	0.6355	0.0151893	0.979802	0.993899	0.98305	*	ns	ns	ns	CGGAAACGCCGAGGTTATATG	TGTGGCCGTCATCAATCGA
2-ketoglutarate dehydrogenase E2 comp.	36971	1	2.71548	0.665	0.9935	0.66	0.080921	0.976057	1	0.992869	ns	ns	ns	ns	ACTTTTGCCGATGTGGAACG	TCCCCCTGCCATATCATCAA
Aspartate kinase 1	29008	1	2.8885	0.7195	1.051	1.162	0.118655	0.999915	1	0.999992	ns	ns	ns	ns	AGTCCTGGACGCAAGGCTG	TCATCTCCACCTGCACACCAT
Aspartate kinase 2	269371	1	8.533	2.2715	1.7785	1.6935	0.00652198	0.99043	0.997787	0.997086	**	ns	ns	ns	TTGCGGATGTAAAAAGGAGCTC	GCTCTCGTACTGCCACTCCACT
Aspartate semialdehyde dehydrogenase	32577	1	2.714	0.5465	1.143	0.8865	0.0459683	0.999881	0.9995	0.999891	*	ns	ns	ns	ACTGCGCAACATGAAACACG	AACGGGATTCTCAAAGATGGC
Branched-chain aminotransferase	260934	1	1.664	0.8995	1.0705	0.7575	0.11716	1	0.999818	0.99817	ns	ns	ns	ns	GTGTCTGAGCGCGATGTGAAA	GCAATGCTTTGGACAGGTACGA
Citrate synthase	11411	1	3.1023	0.834	1.0345	1.206	0.0437194	0.998585	0.999998	0.999788	*	ns	ns	ns	CTACCAAGTCATGCCTGGCATC	CAAAGCAACACTCCCGAATGAG
Cystathionine beta-lyase	269520	1	2.048	1.0155	1.046	0.845	0.154388	0.997867	0.999989	0.997828	ns	ns	ns	ns	TCAAACGGCAAATGGTTGTC	CCCTCGCATTGTCAACCAA
Fumarate hydratase	22464	1	0.792978	1.348	1.1685	0.7255	0.981292	0.64281	0.949278	0.996675	ns	ns	ns	ns	CTTGGAAGCATTGGTGGACCT	CAAACAGCCTCCATTCCATCC
Homoserine dehydrogenase 1	40655	1	0.5975	0.755	0.9595	0.8245	0.585435	0.99428	0.999786	0.967849	ns	ns	ns	ns	AAGGGAGACACCACCCCTCT	GCGGTAGTTGAGTCGGAGGA
Homoserine dehydrogenase 2	24587	1	2.1425	0.693	1.051	0.823	0.413055	0.984038	1	0.9959	ns	ns	ns	ns	TTCCATACGGGACATTACACGA	GCGTCTACCAACTCAGCCGA
Homoserine dehydrogenase 3	29144	1	4.2435	1.317	1.2275	1.6115	0.0202972	0.999995	0.99984	0.992632	*	ns	ns	ns	TGCGAGCTATAGTGGACCTGG	TTGCTAGCGCAGGTGCTGT
Homoserine kinase	41001	1	38.677	2.9905	0.837	3.4415	0.0303624	0.999878	1	0.999914	*	ns	ns	ns	GCTAAGGCAATGATGCAGGTG	ATCAACCTTCACGACACGTGC
Malate dehydrogenase	20726	1	4.30778	0.972	1.336	0.9005	0.00530333	0.994963	0.897943	0.999997	**	ns	ns	ns	CGTGGTGAGGAGATCGTTCAA	CCCTTACCAAACTTCACCGGA
Methionine synthase	693	1	0.7515	0.6385	1.14	0.9595	0.79954	0.609206	0.812787	0.994783	ns	ns	ns	ns	GCTGAAAAGGAAAGCGACG	GCACGACACTGCAAACATACC
Nitrate transporter	21	1	36.888	1.933	1.2455	1.79	0.000173329	0.999172	0.999996	0.999128	**	ns	ns	ns	GATTCCGCCAATTAGAGACCA	CGTGTCCCTTAATGCAAACG
Nitrite reductase	262125	1	25.278	2.0515	1.661	3.6345	0.000486644	0.998287	0.999971	0.959612	**	ns	ns	ns	ACAATTCTGCGGTTTGGCA	ACGAATCGGCCTGTCAACA
SAM synthetase 1	21815	1	0.3785	1.47	1.1605	1.03	0.0265069	0.177904	0.960565	1	*	ns	ns	ns	TTGGAGTTTGATGCCAGACCTG	ACTCACGTCCGAAGTGGCAGTA
SAM synthetase 2	39946	1	0.532	1.109	1.3265	1.238	0.664382	0.902112	0.994127	0.999229	ns	ns	ns	ns	TCGTGTCCAACGGATACTGTC	TGGTGCACGTTCCATACGT
Succinate dehydrogenase	32945	1	0.527098	1.6	1.073	0.779	0.151836	0.0113667	0.954792	0.605305	ns	*	ns	ns	TTACGGATAAGAGGTTGGCGG	CCCGGATTCAAATGCTTCG
Succinyl-CoA synthetase beta subunit	31362	1	0.813923	1.444	1.121	0.6525	0.889455	0.197204	0.86758	0.893192	ns	ns	ns	ns	TGCCACTGGAATAATCAACGC	TCGCAGCATCGACATTGGTA
Actin	269504														GAATCTCTGCTCCCCCTGAAA	ATACTCGCTCTTCCCAACCCA
